# Supplementary material for: Increased RBP4 and Asprosin Are Novel Contributors in Inflammation Process of Periodontitis in Obese Rats
Source: Int J Mol Sci. 2023 Nov 25;24(23):16739. doi: 10.3390/ijms242316739 (PMC10706687; doi:10.3390/ijms242316739)
Supplement: Supplementary file 1 [file ijms-24-16739-s001.zip]

Archive with 1 entries (1 files):
- ijms-2694088-supplementary.pdf
